# Supplementary material for: Summertime Tintinnid Community in the Surface Waters Across the North Pacific Transition Zone
Source: Front Microbiol. 2021 Aug 11;12:697801. doi: 10.3389/fmicb.2021.697801 (PMC8386027; doi:10.3389/fmicb.2021.697801)
Supplement: Supplementary Table 1 — Spearman’s rank correlation coefficient between abundance of each tintinnid species and environmental factors. [file Table_1.xls]

## Sheet: Sheet0
Your trial period for SPSS for Windows will expire in 14 days.
GET DATA
/TYPE=XLS
/FILE='J:\G盘\2021年\数据\宣俊过渡区文章\投稿文件-2021.4.20\一修\相关性分析-LHB.xls'
/SHEET=name 'AB断面合并'
/CELLRANGE=full
/READNAMES=on
/ASSUMEDSTRWIDTH=32767.
DATASET NAME DataSet1 WINDOW=FRONT.
NONPAR CORR
/VARIABLES=Temperature Salinity A B C D E F G H I J K L M N O P
/PRINT=SPEARMAN TWOTAIL NOSIG
/MISSING=PAIRWISE.
Nonparametric Correlations
Notes
Output Created		25-六月-2021 11时15分45秒
Comments
Input	Active Dataset	DataSet1
	Filter	<none>
	Weight	<none>
	Split File	<none>
	N of Rows in Working Data File	108
Missing Value Handling	Definition of Missing	User-defined missing values are treated as missing.
	Cases Used	Statistics for each pair of variables are based on all the cases with valid data for that pair.
Syntax		NONPAR CORR /VARIABLES=Temperature Salinity A B C D E F G H I J K L M N O P /PRINT=SPEARMAN TWOTAIL NOSIG /MISSING=PAIRWISE.
Resources	Processor Time	00时00分00秒
	Elapsed Time	00时00分00秒
	Number of Cases Allowed	38362 casesa
a. Based on availability of workspace memory
[DataSet1]
Correlations
			Temperature	Salinity	A	B	C	D	E	F	G	H	I	J	K	L	M	N	O	P	Q	R	S	T	U	V	W	X	Y	Z	AA	AB	AC	AD	AE	AF	AG	AH	AI	AJ	AK	AL	AM	AN	AO
Spearman's rho	Temperature	Correlation Coefficient	1	.873**	-.874**	-.783**	-.470**	-.402**	-.801**	-.707**	-.788**	-.443**	-.266**	0.135	.309**	0.064	.213*	.206*	.374**	.656**	.366**	.675**	.324**	0.116	.611**	.343**	.294**	.247*	.346**	.506**	.623**	.723**	.694**	.544**	.518**	.603**	.265**	.428**	.660**	.525**	.292**	-0.109	-0.089	-0.023	-0.1
		Sig. (2-tailed)	.	0	0	0	0	0	0	0	0	0	0.005	0.162	0.001	0.511	0.027	0.033	0	0	0	0	0.001	0.233	0	0	0.002	0.01	0	0	0	0	0	0	0	0	0.006	0	0	0	0.002	0.259	0.361	0.813	0.302
		N	108	108	108	108	108	108	108	108	108	108	108	108	108	108	108	108	108	108	108	108	108	108	108	108	108	108	108	108	108	108	108	108	108	108	108	108	108	108	108	108	108	108	108
	Salinity	Correlation Coefficient	.873**	1	-.819**	-.671**	-.380**	-.324**	-.789**	-.657**	-.719**	-.481**	-.212*	0.139	.387**	.322**	.459**	.384**	.527**	.668**	.515**	.587**	.254**	0.149	.642**	.397**	.419**	.339**	.295**	.519**	.483**	.450**	.754**	.500**	.636**	.574**	.390**	.593**	.485**	.475**	.344**	0.001	0.066	-0.034	-0.152
		Sig. (2-tailed)	0	.	0	0	0	0.001	0	0	0	0	0.027	0.153	0	0.001	0	0	0	0	0	0	0.008	0.124	0	0	0	0	0.002	0	0	0	0	0	0	0	0	0	0	0	0	0.988	0.496	0.726	0.117
		N	108	108	108	108	108	108	108	108	108	108	108	108	108	108	108	108	108	108	108	108	108	108	108	108	108	108	108	108	108	108	108	108	108	108	108	108	108	108	108	108	108	108	108
	A	Correlation Coefficient	-.874**	-.819**	1	.765**	.553**	.409**	.790**	.732**	.874**	.413**	.387**	-0.14	-.386**	-0.185	-.214*	-.302**	-.334**	-.574**
		Sig. (2-tailed)	0	0	.	0	0	0	0	0	0	0	0	0.15	0	0.055	0.027	0.001	0	0
		N	108	108	108	108	108	108	108	108	108	108	108	108	108	108	108	108	108	108
	B	Correlation Coefficient	-.783**	-.671**	.765**	1	.530**	.507**	.736**	.750**	.811**	.308**	.225*	-.248**	-.517**	-0.099	-.234*	-.363**	-.229*	-.488**
		Sig. (2-tailed)	0	0	0	.	0	0	0	0	0	0.001	0.019	0.01	0	0.308	0.015	0	0.017	0
		N	108	108	108	108	108	108	108	108	108	108	108	108	108	108	108	108	108	108
	C	Correlation Coefficient	-.470**	-.380**	.553**	.530**	1	.410**	.451**	.561**	.668**	0.012	.522**	-0.068	-0.171	-.244*	-0.015	-.219*	-.255**	-.383**
		Sig. (2-tailed)	0	0	0	0	.	0	0	0	0	0.905	0	0.481	0.077	0.011	0.881	0.023	0.008	0
		N	108	108	108	108	108	108	108	108	108	108	108	108	108	108	108	108	108	108
	D	Correlation Coefficient	-.402**	-.324**	.409**	.507**	.410**	1	.313**	.435**	.546**	0.019	.338**	-0.149	-.202*	-0.133	-0.058	-0.155	-.199*	-.281**
		Sig. (2-tailed)	0	0.001	0	0	0	.	0.001	0	0	0.844	0	0.123	0.036	0.169	0.551	0.108	0.039	0.003
		N	108	108	108	108	108	108	108	108	108	108	108	108	108	108	108	108	108	108
	E	Correlation Coefficient	-.801**	-.789**	.790**	.736**	.451**	.313**	1	.737**	.718**	.450**	0.14	-.228*	-.541**	-.314**	-.433**	-.445**	-.429**	-.613**
		Sig. (2-tailed)	0	0	0	0	0	0.001	.	0	0	0	0.15	0.018	0	0.001	0	0	0	0
		N	108	108	108	108	108	108	108	108	108	108	108	108	108	108	108	108	108	108
	F	Correlation Coefficient	-.707**	-.657**	.732**	.750**	.561**	.435**	.737**	1	.766**	.404**	.192*	-0.173	-.565**	-.235*	-.353**	-.422**	-.286**	-.443**
		Sig. (2-tailed)	0	0	0	0	0	0	0	.	0	0	0.046	0.074	0	0.015	0	0	0.003	0
		N	108	108	108	108	108	108	108	108	108	108	108	108	108	108	108	108	108	108
	G	Correlation Coefficient	-.788**	-.719**	.874**	.811**	.668**	.546**	.718**	.766**	1	.322**	.443**	-.198*	-.441**	-.220*	-.218*	-.383**	-.342**	-.544**
		Sig. (2-tailed)	0	0	0	0	0	0	0	0	.	0.001	0	0.04	0	0.022	0.024	0	0	0
		N	108	108	108	108	108	108	108	108	108	108	108	108	108	108	108	108	108	108
	H	Correlation Coefficient	-.443**	-.481**	.413**	.308**	0.012	0.019	.450**	.404**	.322**	1	-0.119	-0.167	-.317**	-0.167	-.270**	-.223*	-.206*	-.284**
		Sig. (2-tailed)	0	0	0	0.001	0.905	0.844	0	0	0.001	.	0.222	0.084	0.001	0.084	0.005	0.02	0.033	0.003
		N	108	108	108	108	108	108	108	108	108	108	108	108	108	108	108	108	108	108
	I	Correlation Coefficient	-.266**	-.212*	.387**	.225*	.522**	.338**	0.14	.192*	.443**	-0.119	1	0.082	0.087	-0.092	0.184	-0.063	-.196*	-.271**
		Sig. (2-tailed)	0.005	0.027	0	0.019	0	0	0.15	0.046	0	0.222	.	0.396	0.369	0.346	0.057	0.52	0.042	0.005
		N	108	108	108	108	108	108	108	108	108	108	108	108	108	108	108	108	108	108
	J	Correlation Coefficient	0.135	0.139	-0.14	-.248**	-0.068	-0.149	-.228*	-0.173	-.198*	-0.167	0.082	1	.392**	0.103	.239*	.402**	0.159	-0.019
		Sig. (2-tailed)	0.162	0.153	0.15	0.01	0.481	0.123	0.018	0.074	0.04	0.084	0.396	.	0	0.287	0.013	0	0.101	0.846
		N	108	108	108	108	108	108	108	108	108	108	108	108	108	108	108	108	108	108
	K	Correlation Coefficient	.309**	.387**	-.386**	-.517**	-0.171	-.202*	-.541**	-.565**	-.441**	-.317**	0.087	.392**	1	.335**	.548**	.693**	.252**	.268**
		Sig. (2-tailed)	0.001	0	0	0	0.077	0.036	0	0	0	0.001	0.369	0	.	0	0	0	0.009	0.005
		N	108	108	108	108	108	108	108	108	108	108	108	108	108	108	108	108	108	108
	L	Correlation Coefficient	0.064	.322**	-0.185	-0.099	-.244*	-0.133	-.314**	-.235*	-.220*	-0.167	-0.092	0.103	.335**	1	.592**	.472**	.452**	.344**
		Sig. (2-tailed)	0.511	0.001	0.055	0.308	0.011	0.169	0.001	0.015	0.022	0.084	0.346	0.287	0	.	0	0	0	0
		N	108	108	108	108	108	108	108	108	108	108	108	108	108	108	108	108	108	108
	M	Correlation Coefficient	.213*	.459**	-.214*	-.234*	-0.015	-0.058	-.433**	-.353**	-.218*	-.270**	0.184	.239*	.548**	.592**	1	.592**	.559**	.402**
		Sig. (2-tailed)	0.027	0	0.027	0.015	0.881	0.551	0	0	0.024	0.005	0.057	0.013	0	0	.	0	0	0
		N	108	108	108	108	108	108	108	108	108	108	108	108	108	108	108	108	108	108
	N	Correlation Coefficient	.206*	.384**	-.302**	-.363**	-.219*	-0.155	-.445**	-.422**	-.383**	-.223*	-0.063	.402**	.693**	.472**	.592**	1	.480**	.295**
		Sig. (2-tailed)	0.033	0	0.001	0	0.023	0.108	0	0	0	0.02	0.52	0	0	0	0	.	0	0.002
		N	108	108	108	108	108	108	108	108	108	108	108	108	108	108	108	108	108	108
	O	Correlation Coefficient	.374**	.527**	-.334**	-.229*	-.255**	-.199*	-.429**	-.286**	-.342**	-.206*	-.196*	0.159	.252**	.452**	.559**	.480**	1	.603**
		Sig. (2-tailed)	0	0	0	0.017	0.008	0.039	0	0.003	0	0.033	0.042	0.101	0.009	0	0	0	.	0
		N	108	108	108	108	108	108	108	108	108	108	108	108	108	108	108	108	108	108
	P	Correlation Coefficient	.656**	.668**	-.574**	-.488**	-.383**	-.281**	-.613**	-.443**	-.544**	-.284**	-.271**	-0.019	.268**	.344**	.402**	.295**	.603**	1
		Sig. (2-tailed)	0	0	0	0	0	0.003	0	0	0	0.003	0.005	0.846	0.005	0	0	0.002	0	.
		N	108	108	108	108	108	108	108	108	108	108	108	108	108	108	108	108	108	108
**. Correlation is significant at the 0.01 level (2-tailed).
*. Correlation is significant at the 0.05 level (2-tailed).
GET DATA
/TYPE=XLS
/FILE='J:\G盘\2021年\数据\宣俊过渡区文章\投稿文件-2021.4.20\一修\相关性分析-LHB.xls'
/SHEET=name 'Sheet1'
/CELLRANGE=full
/READNAMES=on
/ASSUMEDSTRWIDTH=32767.
DATASET NAME DataSet2 WINDOW=FRONT.
NONPAR CORR
/VARIABLES=Temperature Salinity Q R S T U V W X Y Z AA AB AC AD AE AF AG AH AI AJ AK AL AM AN AO
/PRINT=SPEARMAN TWOTAIL NOSIG
/MISSING=PAIRWISE.
Nonparametric Correlations
Notes
Output Created		25-六月-2021 11时16分52秒
Comments
Input	Active Dataset	DataSet2
	Filter	<none>
	Weight	<none>
	Split File	<none>
	N of Rows in Working Data File	108
Missing Value Handling	Definition of Missing	User-defined missing values are treated as missing.
	Cases Used	Statistics for each pair of variables are based on all the cases with valid data for that pair.
Syntax		NONPAR CORR /VARIABLES=Temperature Salinity Q R S T U V W X Y Z AA AB AC AD AE AF AG AH AI AJ AK AL AM AN AO /PRINT=SPEARMAN TWOTAIL NOSIG /MISSING=PAIRWISE.
Resources	Processor Time	00时00分00秒
	Elapsed Time	00时00分00秒
	Number of Cases Allowed	26658 casesa
a. Based on availability of workspace memory
[DataSet2]
Correlations
			Temperature	Salinity	Q	R	S	T	U	V	W	X	Y	Z	AA	AB	AC	AD	AE	AF	AG	AH	AI	AJ	AK	AL	AM	AN	AO
Spearman's rho	Temperature	Correlation Coefficient	1	.873**	.366**	.675**	.324**	0.116	.611**	.343**	.294**	.247*	.346**	.506**	.623**	.723**	.694**	.544**	.518**	.603**	.265**	.428**	.660**	.525**	.292**	-0.109	-0.089	-0.023	-0.1
		Sig. (2-tailed)	.	0	0	0	0.001	0.233	0	0	0.002	0.01	0	0	0	0	0	0	0	0	0.006	0	0	0	0.002	0.259	0.361	0.813	0.302
		N	108	108	108	108	108	108	108	108	108	108	108	108	108	108	108	108	108	108	108	108	108	108	108	108	108	108	108
	Salinity	Correlation Coefficient	.873**	1	.515**	.587**	.254**	0.149	.642**	.397**	.419**	.339**	.295**	.519**	.483**	.450**	.754**	.500**	.636**	.574**	.390**	.593**	.485**	.475**	.344**	0.001	0.066	-0.034	-0.152
		Sig. (2-tailed)	0	.	0	0	0.008	0.124	0	0	0	0	0.002	0	0	0	0	0	0	0	0	0	0	0	0	0.988	0.496	0.726	0.117
		N	108	108	108	108	108	108	108	108	108	108	108	108	108	108	108	108	108	108	108	108	108	108	108	108	108	108	108
	Q	Correlation Coefficient	.366**	.515**	1	.263**	0.16	.190*	.434**	.291**	.445**	.204*	0.012	.342**	.250**	0.119	.506**	.449**	.599**	.381**	.319**	.492**	.314**	0.147	.360**	-0.028	0.114	-0.005	0.003
		Sig. (2-tailed)	0	0	.	0.006	0.099	0.048	0	0.002	0	0.034	0.902	0	0.009	0.221	0	0	0	0	0.001	0	0.001	0.129	0	0.774	0.24	0.96	0.975
		N	108	108	108	108	108	108	108	108	108	108	108	108	108	108	108	108	108	108	108	108	108	108	108	108	108	108	108
	R	Correlation Coefficient	.675**	.587**	.263**	1	.231*	.257**	.418**	.464**	.297**	0.131	.324**	.528**	.495**	.531**	.491**	.450**	.403**	.392**	0.048	.218*	.492**	.452**	.413**	-0.051	-.285**	0.069	0.153
		Sig. (2-tailed)	0	0	0.006	.	0.016	0.007	0	0	0.002	0.177	0.001	0	0	0	0	0	0	0	0.624	0.023	0	0	0	0.599	0.003	0.479	0.114
		N	108	108	108	108	108	108	108	108	108	108	108	108	108	108	108	108	108	108	108	108	108	108	108	108	108	108	108
	S	Correlation Coefficient	.324**	.254**	0.16	.231*	1	0.094	.438**	.304**	.268**	0.073	.429**	.210*	.222*	.386**	.221*	.288**	.297**	.313**	0.136	0.174	.467**	0.091	0.028	-0.134	-0.129	0.001	0.162
		Sig. (2-tailed)	0.001	0.008	0.099	0.016	.	0.335	0	0.001	0.005	0.454	0	0.029	0.021	0	0.022	0.002	0.002	0.001	0.162	0.072	0	0.349	0.77	0.165	0.182	0.993	0.093
		N	108	108	108	108	108	108	108	108	108	108	108	108	108	108	108	108	108	108	108	108	108	108	108	108	108	108	108
	T	Correlation Coefficient	0.116	0.149	.190*	.257**	0.094	1	0.07	0.188	0.068	0.064	.256**	.277**	.244*	0.105	0.188	0.022	0.045	0.026	-0.048	-0.073	-0.024	-0.075	.381**	.291**	-0.009	.405**	.335**
		Sig. (2-tailed)	0.233	0.124	0.048	0.007	0.335	.	0.47	0.051	0.481	0.511	0.008	0.004	0.011	0.279	0.052	0.819	0.647	0.79	0.622	0.454	0.803	0.44	0	0.002	0.924	0	0
		N	108	108	108	108	108	108	108	108	108	108	108	108	108	108	108	108	108	108	108	108	108	108	108	108	108	108	108
	U	Correlation Coefficient	.611**	.642**	.434**	.418**	.438**	0.07	1	.379**	.418**	.402**	.298**	.329**	.506**	.470**	.584**	.354**	.734**	.648**	.320**	.592**	.420**	0.174	.229*	-.296**	-0.162	0.01	0.122
		Sig. (2-tailed)	0	0	0	0	0	0.47	.	0	0	0	0.002	0.001	0	0	0	0	0	0	0.001	0	0	0.072	0.017	0.002	0.093	0.917	0.208
		N	108	108	108	108	108	108	108	108	108	108	108	108	108	108	108	108	108	108	108	108	108	108	108	108	108	108	108
	V	Correlation Coefficient	.343**	.397**	.291**	.464**	.304**	0.188	.379**	1	.498**	.364**	.267**	.317**	.353**	.231*	.408**	.313**	.394**	.405**	0.115	.293**	.274**	.288**	0.169	-0.005	-0.16	0.107	.190*
		Sig. (2-tailed)	0	0	0.002	0	0.001	0.051	0	.	0	0	0.005	0.001	0	0.016	0	0.001	0	0	0.234	0.002	0.004	0.002	0.08	0.961	0.099	0.272	0.049
		N	108	108	108	108	108	108	108	108	108	108	108	108	108	108	108	108	108	108	108	108	108	108	108	108	108	108	108
	W	Correlation Coefficient	.294**	.419**	.445**	.297**	.268**	0.068	.418**	.498**	1	.371**	.205*	.292**	.280**	0.117	.456**	.238*	.563**	.592**	.238*	.476**	.294**	.215*	0.159	-0.148	-0.142	-0.031	0.132
		Sig. (2-tailed)	0.002	0	0	0.002	0.005	0.481	0	0	.	0	0.033	0.002	0.003	0.226	0	0.013	0	0	0.013	0	0.002	0.025	0.101	0.127	0.143	0.748	0.174
		N	108	108	108	108	108	108	108	108	108	108	108	108	108	108	108	108	108	108	108	108	108	108	108	108	108	108	108
	X	Correlation Coefficient	.247*	.339**	.204*	0.131	0.073	0.064	.402**	.364**	.371**	1	.205*	.316**	0.12	0.033	.379**	0.155	.583**	.263**	0.166	.594**	0.074	-0.011	0.079	-0.148	-0.142	-0.026	0.067
		Sig. (2-tailed)	0.01	0	0.034	0.177	0.454	0.511	0	0	0	.	0.033	0.001	0.217	0.736	0	0.11	0	0.006	0.086	0	0.448	0.907	0.415	0.127	0.143	0.79	0.489
		N	108	108	108	108	108	108	108	108	108	108	108	108	108	108	108	108	108	108	108	108	108	108	108	108	108	108	108
	Y	Correlation Coefficient	.346**	.295**	0.012	.324**	.429**	.256**	.298**	.267**	.205*	.205*	1	.370**	.390**	.375**	.287**	0.084	.240*	.376**	-0.043	0.131	.250**	0.06	0.12	0.116	-0.071	0.121	0.139
		Sig. (2-tailed)	0	0.002	0.902	0.001	0	0.008	0.002	0.005	0.033	0.033	.	0	0	0	0.003	0.389	0.012	0	0.66	0.176	0.009	0.537	0.217	0.231	0.462	0.212	0.152
		N	108	108	108	108	108	108	108	108	108	108	108	108	108	108	108	108	108	108	108	108	108	108	108	108	108	108	108
	Z	Correlation Coefficient	.506**	.519**	.342**	.528**	.210*	.277**	.329**	.317**	.292**	.316**	.370**	1	.320**	.300**	.520**	.334**	.402**	.344**	.231*	.444**	.280**	0.127	.501**	0.066	-0.026	0.123	0.086
		Sig. (2-tailed)	0	0	0	0	0.029	0.004	0.001	0.001	0.002	0.001	0	.	0.001	0.002	0	0	0	0	0.016	0	0.003	0.19	0	0.501	0.791	0.205	0.377
		N	108	108	108	108	108	108	108	108	108	108	108	108	108	108	108	108	108	108	108	108	108	108	108	108	108	108	108
	AA	Correlation Coefficient	.623**	.483**	.250**	.495**	.222*	.244*	.506**	.353**	.280**	0.12	.390**	.320**	1	.612**	.501**	.366**	.369**	.578**	0.087	.230*	.482**	.232*	.235*	-0.088	-0.073	0.108	0.093
		Sig. (2-tailed)	0	0	0.009	0	0.021	0.011	0	0	0.003	0.217	0	0.001	.	0	0	0	0	0	0.371	0.017	0	0.016	0.014	0.364	0.452	0.267	0.338
		N	108	108	108	108	108	108	108	108	108	108	108	108	108	108	108	108	108	108	108	108	108	108	108	108	108	108	108
	AB	Correlation Coefficient	.723**	.450**	0.119	.531**	.386**	0.105	.470**	.231*	0.117	0.033	.375**	.300**	.612**	1	.427**	.371**	.248**	.505**	0.016	0.112	.672**	.266**	0.154	-0.167	-.202*	0.091	0.111
		Sig. (2-tailed)	0	0	0.221	0	0	0.279	0	0.016	0.226	0.736	0	0.002	0	.	0	0	0.01	0	0.872	0.247	0	0.005	0.111	0.083	0.036	0.349	0.252
		N	108	108	108	108	108	108	108	108	108	108	108	108	108	108	108	108	108	108	108	108	108	108	108	108	108	108	108
	AC	Correlation Coefficient	.694**	.754**	.506**	.491**	.221*	0.188	.584**	.408**	.456**	.379**	.287**	.520**	.501**	.427**	1	.504**	.671**	.549**	.492**	.688**	.436**	.284**	.311**	-.200*	0.007	0.09	-0.011
		Sig. (2-tailed)	0	0	0	0	0.022	0.052	0	0	0	0	0.003	0	0	0	.	0	0	0	0	0	0	0.003	0.001	0.038	0.941	0.353	0.912
		N	108	108	108	108	108	108	108	108	108	108	108	108	108	108	108	108	108	108	108	108	108	108	108	108	108	108	108
	AD	Correlation Coefficient	.544**	.500**	.449**	.450**	.288**	0.022	.354**	.313**	.238*	0.155	0.084	.334**	.366**	.371**	.504**	1	.444**	.215*	0.149	.260**	.662**	.250**	.512**	-0.172	-0.165	0.147	-0.104
		Sig. (2-tailed)	0	0	0	0	0.002	0.819	0	0.001	0.013	0.11	0.389	0	0	0	0	.	0	0.025	0.124	0.007	0	0.009	0	0.075	0.087	0.128	0.282
		N	108	108	108	108	108	108	108	108	108	108	108	108	108	108	108	108	108	108	108	108	108	108	108	108	108	108	108
	AE	Correlation Coefficient	.518**	.636**	.599**	.403**	.297**	0.045	.734**	.394**	.563**	.583**	.240*	.402**	.369**	.248**	.671**	.444**	1	.636**	.441**	.788**	.392**	0.094	.321**	-.260**	-0.161	-0.007	0.09
		Sig. (2-tailed)	0	0	0	0	0.002	0.647	0	0	0	0	0.012	0	0	0.01	0	0	.	0	0	0	0	0.331	0.001	0.007	0.097	0.939	0.352
		N	108	108	108	108	108	108	108	108	108	108	108	108	108	108	108	108	108	108	108	108	108	108	108	108	108	108	108
	AF	Correlation Coefficient	.603**	.574**	.381**	.392**	.313**	0.026	.648**	.405**	.592**	.263**	.376**	.344**	.578**	.505**	.549**	.215*	.636**	1	.226*	.470**	.454**	.295**	0.174	-.270**	-.211*	-0.074	0.064
		Sig. (2-tailed)	0	0	0	0	0.001	0.79	0	0	0	0.006	0	0	0	0	0	0.025	0	.	0.019	0	0	0.002	0.071	0.005	0.029	0.449	0.513
		N	108	108	108	108	108	108	108	108	108	108	108	108	108	108	108	108	108	108	108	108	108	108	108	108	108	108	108
	AG	Correlation Coefficient	.265**	.390**	.319**	0.048	0.136	-0.048	.320**	0.115	.238*	0.166	-0.043	.231*	0.087	0.016	.492**	0.149	.441**	.226*	1	.520**	0.09	0.067	0.079	-0.084	0.107	-0.055	-0.039
		Sig. (2-tailed)	0.006	0	0.001	0.624	0.162	0.622	0.001	0.234	0.013	0.086	0.66	0.016	0.371	0.872	0	0.124	0	0.019	.	0	0.354	0.488	0.417	0.386	0.269	0.571	0.686
		N	108	108	108	108	108	108	108	108	108	108	108	108	108	108	108	108	108	108	108	108	108	108	108	108	108	108	108
	AH	Correlation Coefficient	.428**	.593**	.492**	.218*	0.174	-0.073	.592**	.293**	.476**	.594**	0.131	.444**	.230*	0.112	.688**	.260**	.788**	.470**	.520**	1	0.172	0.013	0.165	-.202*	0.057	-0.04	-0.069
		Sig. (2-tailed)	0	0	0	0.023	0.072	0.454	0	0.002	0	0	0.176	0	0.017	0.247	0	0.007	0	0	0	.	0.076	0.897	0.087	0.036	0.56	0.684	0.48
		N	108	108	108	108	108	108	108	108	108	108	108	108	108	108	108	108	108	108	108	108	108	108	108	108	108	108	108
	AI	Correlation Coefficient	.660**	.485**	.314**	.492**	.467**	-0.024	.420**	.274**	.294**	0.074	.250**	.280**	.482**	.672**	.436**	.662**	.392**	.454**	0.09	0.172	1	.359**	.245*	-.228*	-.219*	-0.039	-0.002
		Sig. (2-tailed)	0	0	0.001	0	0	0.803	0	0.004	0.002	0.448	0.009	0.003	0	0	0	0	0	0	0.354	0.076	.	0	0.01	0.018	0.023	0.687	0.986
		N	108	108	108	108	108	108	108	108	108	108	108	108	108	108	108	108	108	108	108	108	108	108	108	108	108	108	108
	AJ	Correlation Coefficient	.525**	.475**	0.147	.452**	0.091	-0.075	0.174	.288**	.215*	-0.011	0.06	0.127	.232*	.266**	.284**	.250**	0.094	.295**	0.067	0.013	.359**	1	-0.124	-0.178	-0.112	-.241*	-.215*
		Sig. (2-tailed)	0	0	0.129	0	0.349	0.44	0.072	0.002	0.025	0.907	0.537	0.19	0.016	0.005	0.003	0.009	0.331	0.002	0.488	0.897	0	.	0.2	0.065	0.249	0.012	0.026
		N	108	108	108	108	108	108	108	108	108	108	108	108	108	108	108	108	108	108	108	108	108	108	108	108	108	108	108
	AK	Correlation Coefficient	.292**	.344**	.360**	.413**	0.028	.381**	.229*	0.169	0.159	0.079	0.12	.501**	.235*	0.154	.311**	.512**	.321**	0.174	0.079	0.165	.245*	-0.124	1	0.129	-0.16	.354**	0.169
		Sig. (2-tailed)	0.002	0	0	0	0.77	0	0.017	0.08	0.101	0.415	0.217	0	0.014	0.111	0.001	0	0.001	0.071	0.417	0.087	0.01	0.2	.	0.185	0.099	0	0.081
		N	108	108	108	108	108	108	108	108	108	108	108	108	108	108	108	108	108	108	108	108	108	108	108	108	108	108	108
	AL	Correlation Coefficient	-0.109	0.001	-0.028	-0.051	-0.134	.291**	-.296**	-0.005	-0.148	-0.148	0.116	0.066	-0.088	-0.167	-.200*	-0.172	-.260**	-.270**	-0.084	-.202*	-.228*	-0.178	0.129	1	.407**	0.056	-0.023
		Sig. (2-tailed)	0.259	0.988	0.774	0.599	0.165	0.002	0.002	0.961	0.127	0.127	0.231	0.501	0.364	0.083	0.038	0.075	0.007	0.005	0.386	0.036	0.018	0.065	0.185	.	0	0.564	0.812
		N	108	108	108	108	108	108	108	108	108	108	108	108	108	108	108	108	108	108	108	108	108	108	108	108	108	108	108
	AM	Correlation Coefficient	-0.089	0.066	0.114	-.285**	-0.129	-0.009	-0.162	-0.16	-0.142	-0.142	-0.071	-0.026	-0.073	-.202*	0.007	-0.165	-0.161	-.211*	0.107	0.057	-.219*	-0.112	-0.16	.407**	1	-0.138	-0.117
		Sig. (2-tailed)	0.361	0.496	0.24	0.003	0.182	0.924	0.093	0.099	0.143	0.143	0.462	0.791	0.452	0.036	0.941	0.087	0.097	0.029	0.269	0.56	0.023	0.249	0.099	0	.	0.155	0.228
		N	108	108	108	108	108	108	108	108	108	108	108	108	108	108	108	108	108	108	108	108	108	108	108	108	108	108	108
	AN	Correlation Coefficient	-0.023	-0.034	-0.005	0.069	0.001	.405**	0.01	0.107	-0.031	-0.026	0.121	0.123	0.108	0.091	0.09	0.147	-0.007	-0.074	-0.055	-0.04	-0.039	-.241*	.354**	0.056	-0.138	1	0.09
		Sig. (2-tailed)	0.813	0.726	0.96	0.479	0.993	0	0.917	0.272	0.748	0.79	0.212	0.205	0.267	0.349	0.353	0.128	0.939	0.449	0.571	0.684	0.687	0.012	0	0.564	0.155	.	0.353
		N	108	108	108	108	108	108	108	108	108	108	108	108	108	108	108	108	108	108	108	108	108	108	108	108	108	108	108
	AO	Correlation Coefficient	-0.1	-0.152	0.003	0.153	0.162	.335**	0.122	.190*	0.132	0.067	0.139	0.086	0.093	0.111	-0.011	-0.104	0.09	0.064	-0.039	-0.069	-0.002	-.215*	0.169	-0.023	-0.117	0.09	1
		Sig. (2-tailed)	0.302	0.117	0.975	0.114	0.093	0	0.208	0.049	0.174	0.489	0.152	0.377	0.338	0.252	0.912	0.282	0.352	0.513	0.686	0.48	0.986	0.026	0.081	0.812	0.228	0.353	.
		N	108	108	108	108	108	108	108	108	108	108	108	108	108	108	108	108	108	108	108	108	108	108	108	108	108	108	108
**. Correlation is significant at the 0.01 level (2-tailed).
*. Correlation is significant at the 0.05 level (2-tailed).

## Sheet: Sheet1
Table S1 Spearman's rank correlation coefficient between abundance of each tintinnid species and environmental factors
species	Acanthostomella norvegica	Codonellopsis frigida	Parafavella faceta	P. gigantea	P. jorgenseni	Ptychocylis obtusa	Salpingella sp.1	Salpingella sp.2	Undella sp.	Amphorides minor	Dadayiella ganymedes	Dictyocysta mitra	Eutintinnus pacificus	E. tubulosus	Protorhabdonella simplex	Steenstrupiella steenstrupii	Acanthostomella minutissima	Amphorides amphora	A. brandti	A. quadrilineata	Ascampbelliella armilla	Dictyocysta reticulata	Epiplocylis constricta	Epiplocyloides reticulata	Eutintinnus apertus	E. fraknoii	E. lusus-undae	E. stramentus	Protorhabdonella curta	Rhabdonella amor	R. cornucopia	R. elegans	R. exilis	R. indica	R. sanyahensis	Steenstrupiella gracilis	S. robusta	Undella californiensis	U. clevei	Salpingella acuminata	S. faurei
Temperature	-0.874**	-0.783**	-0.470**	-0.402**	-0.801**	-0.707**	-0.788**	-0.443**	-0.266**	0.135	0.309**	0.064	0.213*	0.206*	0.374**	0.656**	0.366**	0.675**	0.324**	0.116	0.611**	0.343**	0.294**	0.247*	0.346**	0.506**	0.623**	0.723**	0.694**	0.544**	0.518**	0.603**	0.265**	0.428**	0.660**	0.525**	0.292**	-0.109	-0.089	-0.023	-0.1
Salinity	-0.819**	-0.671**	-0.380**	-0.324**	-0.789**	-0.657**	-0.719**	-0.481**	-0.212*	0.139	0.387**	0.322**	0.459**	0.384**	0.527**	0.668**	0.515**	0.587**	0.254**	0.149	0.642**	0.397**	0.419**	0.339**	0.295**	0.519**	0.483**	0.450**	0.754**	0.500**	0.636**	0.574**	0.390**	0.593**	0.485**	0.475**	0.344**	0.001	0.066	-0.034	-0.152
*: Correlation is significant at the 0.05 level (2-tailed); **: Correlation is significant at the 0.01 level (2-tailed)
