# Supplementary material for: Summertime Tintinnid Community in the Surface Waters Across the North Pacific Transition Zone
Source: Front Microbiol. 2021 Aug 11;12:697801. doi: 10.3389/fmicb.2021.697801 (PMC8386027; doi:10.3389/fmicb.2021.697801)
Supplement: Supplementary Table 2 — Result of paired-sample t tests based on number of species in each LOD size class in different communities. [file Table_2.xls]

## Sheet: Sheet1
Table S2 Result of paired-sample t tests based on number of species in each LOD size class in different communities
Paried communities	df	t	P
Boreal community & transition zone community	16	-4.4	0
Boreal community & warm water community	16	-3.014	0.006
Transition zone community & warm water community	16	-0.232	0.819
